# Supplementary material for: Preconceptional Lipid-Based Nutrient Supplementation in 2 Low-Resource Countries Results in Distinctly Different IGF-1/mTOR Placental Responses
Source: J Nutr. 2020 Dec 31;151(3):556–69. doi: 10.1093/jn/nxaa354 (PMC7948206; doi:10.1093/jn/nxaa354)
Supplement: nxaa354_Supplemental_File [file nxaa354_supplemental_file.zip]

Archive with 1 entries (1 files):
- Supplemental_material_(Figures_1-5) dec2020.pptx
